# Supplementary material for: Composting Poultry Feathers with Keratinolytic Bacillus subtilis: Effects on Degradation Efficiency and Compost Maturity
Source: Materials (Basel). 2025 Oct 11;18(20):4667. doi: 10.3390/ma18204667 (PMC12565654; doi:10.3390/ma18204667)
Supplement: Supplementary file 1 [file materials-18-04667-s001.zip]

Archive with 1 entries (1 files):
- materials-3899673-supplementary.pdf
